# Supplementary material for: Wastewater-Irrigated Vegetables Are a Significant Source of Heavy Metal Contaminants: Toxicity and Health Risks
Source: Molecules. 2023 Feb 1;28(3):1371. doi: 10.3390/molecules28031371 (PMC9919308; doi:10.3390/molecules28031371)
Supplement: Supplementary file 1 [file molecules-28-01371-s001.zip]

Archive with 1 entries (1 files):
- molecules-2092119-supplementary.pdf
